# Supplementary material for: A Novel Pyroptotic and Inflammatory Gene Signature Predicts the Prognosis of Cutaneous Melanoma and the Effect of Anticancer Therapies
Source: Front Med (Lausanne). 2022 Apr 15;9:841568. doi: 10.3389/fmed.2022.841568 (PMC9053829; doi:10.3389/fmed.2022.841568)
Supplement: Supplementary file 2 [file Table_2.XLSX]

## Sheet: infgene
inflammation genes	pyroptosis genes
CD4	AIM2
CSF1	APIP
CSF2	BAK1
CSF3	BAX
CXCL8	CASP1
HLA-DRA	CASP3
HLA-DRB1	CASP4
HLA-DRB3	CASP5
HLA-DRB4	CASP8
HLA-DRB5	CHMP2A
IFNA1	CHMP2B
IFNB1	CHMP3
IFNG	CHMP4A
IL10	CHMP4B
IL11	CHMP4C
IL13	CHMP6
IL15	CHMP7
IL1A	CYCS
IL2	DHX9
IL3	ELANE
IL4	GSDMA
IL5	GSDMB
IL6	GSDMC
IL7	GSDMD
PDGFA	GSDME
TGFB1	GZMA
TGFB2	GZMB
TGFB3	HMGB1
TNF	IL18
ACVR1	IL1A
ADAM8	IL1B
ADCYAP1	IRF1
ADORA1	IRF2
AHSG	NAIP
ANO6	NLRC4
APCS	NLRP1
APOL2	NLRP9
ASH1L	TP53
ASS1	TP63
B4GALT1	ZBP1
BTK
C2CD4A
C2CD4B
C3
CCR7
CD163
CD6
CEBPB
CNR1
CREB3L3
CRP
CTNNBIP1
DNASE1
DNASE1L3
EDNRB
EIF2AK1
ELANE
EPO
EXT1
F12
F2
F3
F8
FCGR2B
FFAR2
FFAR3
FN1
FUT7
GATA3
GSTP1
HAMP
HFE
HLA-E
HP
HPR
ICAM1
IL1A
IL1B
IL20RB
IL22
IL31RA
IL4
IL6
IL6R
IL6ST
INS
ITIH4
KLKB1
LBP
MBL2
MIR92A1
MRGPRX1
MYLK3
NLRP3
NPFF
NPY5R
NUPR1
OGG1
OPRM1
ORM1
ORM2
OSM
OSMR
PARK7
PIK3CG
PLA2G2D
PLSCR1
PPARG
PRCP
PTGER3
PTGES
PTGS2
REG3A
REG3G
RHBDD3
S100A8
SAA1
SAA2
SAA4
SELENOS
SERPINA1
SERPINA3
SERPINC1
SERPINF2
SIGIRR
TAC1
TFR2
TNF
TNFRSF11A
TNFSF11
TNFSF4
TREM1
UGT1A1
VCAM1
VNN1
ZP3
AHCY
CCL11
CCL5
CXCL13
FOXP3
GJA1
IDO1
IL10
IL4
LTA
PTGES
S100A8
S100A9
THBS1
TNF
TNFAIP3
UNC13D
VCAM1
VNN1
ABCD1
ABCD2
ADCY7
ALOX5
APOD
APPL1
APPL2
BAP1
CD6
CHID1
CLEC7A
CUEDC2
F2
GBP5
GPSM3
H19
HIF1A
IL17A
IL17B
IL17D
IL17F
IL17RC
IL1R2
IL6
KPNA6
LEP
LILRB4
MACIR
MAPK14
MEFV
MIR125A
MIR129-1
MIR135A1
MIR136
MIR140
MIR146A
MIR152
MIR16-1
MIR17
MIR197
MIR203A
MIR21
MIR221
MIR222
MIR26A1
MIR338
MIR378A
MIR675
MIR93
MIR98
MYD88
NLRC3
NLRP7
NOD2
NOS2
PDCD4
PER1
PLA2G3
PLD3
PLD4
PPARA
PYCARD
SIRPA
STAT3
TICAM1
TLR4
TLR6
TNF
ZC3H12A
ADCYAP1
AHCY
BTK
C3
CCR7
CD28
CD6
CD68
CD81
CNR1
CYSLTR1
ELANE
EXT1
FCGR2B
FUT7
GATA3
GPR17
GPX1
HLA-DRB1
HLA-E
HMGB1
HMGB2
ICAM1
IL10
IL12B
IL1F10
IL1RN
IL20RB
IL25
IL2RA
IL31RA
IL36A
IL36B
IL36G
IL36RN
IL37
IL5RA
KARS1
KDM6B
LTA
MIR105-1
MIR19A
MIR19B1
MIR6869
NLRP6
NOD2
NOTCH1
NOTCH2
NPFF
NPY5R
OPRM1
PARK7
PLA2G2D
PNMA1
PSMA1
PSMB4
RBPJ
SELENOS
SERPINC1
TNF
TREX1
ZP3
ABCA1
ABI1
ACVR1B
ACVR2A
ADGRE1
ADM
ADORA2B
ADRM1
AHR
APLNR
AQP9
ATP2A2
ATP2B1
ATP2C1
AXL
BDKRB1
BEST1
BST2
BTG2
C3AR1
C5AR1
CALCRL
CCL17
CCL2
CCL20
CCL22
CCL24
CCL5
CCL7
CCR7
CCRL2
CD14
CD40
CD48
CD55
CD69
CD70
CD82
CDKN1A
CHST2
CLEC5A
CMKLR1
CSF1
CSF3
CSF3R
CX3CL1
CXCL10
CXCL11
CXCL6
CXCL8
CXCL9
CXCR6
CYBB
DCBLD2
EBI3
EDN1
EIF2AK2
EMP3
EREG
F3
FFAR2
FPR1
FZD5
GABBR1
GCH1
GNA15
GNAI3
GP1BA
GPC3
GPR132
GPR183
HAS2
HBEGF
HIF1A
HPN
HRH1
ICAM1
ICAM4
ICOSLG
IFITM1
IFNAR1
IFNGR2
IL10
IL10RA
IL12B
IL15
IL15RA
IL18
IL18R1
IL18RAP
IL1A
IL1B
IL1R1
IL2RB
IL4R
IL6
IL7R
INHBA
IRAK2
IRF1
IRF7
ITGA5
ITGB3
ITGB8
KCNA3
KCNJ2
KCNMB2
KIF1B
KLF6
LAMP3
LCK
LCP2
LDLR
LIF
LPAR1
LTA
LY6E
LYN
MARCO
MEFV
MEP1A
MET
MMP14
MSR1
MXD1
MYC
NAMPT
NDP
NFKB1
NFKBIA
NLRP3
NMI
NMUR1
NOD2
NPFFR2
OLR1
OPRK1
OSM
OSMR
P2RX4
P2RX7
P2RY2
PCDH7
PDE4B
PDPN
PIK3R5
PLAUR
PROK2
PSEN1
PTAFR
PTGER2
PTGER4
PTGIR
PTPRE
PVR
RAF1
RASGRP1
RELA
RGS1
RGS16
RHOG
RIPK2
RNF144B
ROS1
RTP4
SCARF1
SCN1B
SELE
SELENOS
SELL
SEMA4D
SERPINE1
SGMS2
SLAMF1
SLC11A2
SLC1A2
SLC28A2
SLC31A1
SLC31A2
SLC4A4
SLC7A1
SLC7A2
SPHK1
SRI
STAB1
TACR1
TACR3
TAPBP
TIMP1
TLR1
TLR2
TLR3
TNFAIP6
TNFRSF1B
TNFRSF9
TNFSF10
TNFSF15
TNFSF9
TPBG
VIP
ADCY1
ADCY2
ADCY3
ADCY4
ADCY5
ADCY6
ADCY7
ADCY8
ADCY9
AKT1
AKT2
AKT3
ARRB1
ARRB2
BCAR1
BRAF
CCL1
CCL11
CCL13
CCL14
CCL15
CCL16
CCL17
CCL18
CCL19
CCL2
CCL20
CCL21
CCL22
CCL23
CCL24
CCL25
CCL26
CCL27
CCL28
CCL3
CCL3L1
CCL3L3
CCL4
CCL4L2
CCL5
CCL7
CCL8
CCR1
CCR10
CCR2
CCR3
CCR4
CCR5
CCR6
CCR7
CCR8
CCR9
CDC42
CHUK
CRK
CRKL
CSK
CX3CL1
CX3CR1
CXCL1
CXCL10
CXCL11
CXCL12
CXCL13
CXCL14
CXCL16
CXCL2
CXCL3
CXCL5
CXCL6
CXCL8
CXCL9
CXCR1
CXCR2
CXCR3
CXCR4
CXCR5
CXCR6
DOCK2
ELMO1
FGR
FOXO3
GNAI1
GNAI2
GNAI3
GNB1
GNB2
GNB3
GNB4
GNB5
GNG10
GNG11
GNG12
GNG13
GNG2
GNG3
GNG4
GNG5
GNG7
GNG8
GNGT1
GNGT2
GRB2
GRK1
GRK2
GRK3
GRK4
GRK5
GRK6
GRK7
GSK3A
GSK3B
HCK
HRAS
IKBKB
IKBKG
ITK
JAK2
JAK3
KRAS
LYN
MAP2K1
MAPK1
MAPK3
NCF1
NFKB1
NFKBIA
NFKBIB
NRAS
PAK1
PARD3
PF4
PF4V1
PIK3CA
PIK3CB
PIK3CD
PIK3CG
PIK3R1
PIK3R2
PIK3R3
PIK3R5
PLCB1
PLCB2
PLCB3
PLCB4
PPBP
PPBPP1
PREX1
PRKACA
PRKACB
PRKACG
PRKCB
PRKCD
PRKCZ
PRKX
PTK2
PTK2B
PXN
RAC1
RAC2
RAF1
RAP1A
RAP1B
RASGRP2
RELA
RHOA
ROCK1
ROCK2
SHC1
SHC2
SHC3
SHC4
SOS1
SOS2
STAT1
STAT2
STAT3
STAT5B
TIAM1
TIAM2
VAV1
VAV2
VAV3
WAS
WASL
XCL1
XCL2
XCR1
